# Supplementary material for: Different Senses for Different Roles: Sexual Dimorphism in the Sensory System of a Scoliid Wasp
Source: Insects. 2026 Feb 2;17(2):160. doi: 10.3390/insects17020160 (PMC12940552; doi:10.3390/insects17020160)
Supplement: Supplementary file 1 [file insects-17-00160-s001.zip]

Archive with 3 entries (3 files):
- Ferrari_Polidori_Supplementary_Information-Rev1.pdf
- Ferrari_Polidori_Dataset_Scolia_SS.xlsx
- Ferrari_Polidori_Scolia_SS.R
