# Supplementary material for: Different Senses for Different Roles: Sexual Dimorphism in the Sensory System of a Scoliid Wasp
Source: Insects. 2026 Feb 2;17(2):160. doi: 10.3390/insects17020160 (PMC12940552; doi:10.3390/insects17020160)
Supplement: Supplementary file 1 [file insects-17-00160-s001.zip › Ferrari_Polidori_Dataset_Scolia_SS.xlsx]

## Sheet: Legend
Seq_ID	Numeric ID		pFA	Area of the penultimate flagellomere
ID	Sample ID		N_Sens	All the sensilla counted on both sides of the pFA
ID_SEM	Sample ID		Sens_V	All the sensilla counted on the ventral side of the pFA
Sex	Sex of the specimen		Sens_D	All the sensilla counted on the dorsal side of the pFA
ITD	Intertegular distance (mm)		SB1_V	Sensilla basiconica type I counted on the ventral side of the pFA
HW	Head width (mm)		SB1_D	Sensilla basiconica type I counted on the dorsal side of the pFA
FL	Flagellum length (mm)		SB2_V	Sensilla basiconica type II counted on the ventral side of the pFA
FTW	Fore tibia width (mm)		SB2_D	Sensilla basiconica type II counted on the dorsal side of the pFA
MOW	Median ocellus width (mm)		SCo1_V	Sensilla coeloconica type I counted on the ventral side of the pFA
EA	Eye area (mm2)		SCo2_V	Sensilla coeloconica type II counted on the ventral side of the pFA
OD	Ommatidia diameter (mm)		SCa_V	Sensilla ampullacea counted on the ventral side of the pFA
Num_O	Number of ommatidia		SP1_V	Sensilla placoidea type I counted on the ventral side of the pFA
Angle_O	Interommatidial angle (°)		SP1_D	Sensilla placoidea type I counted on the dorsal side of the pFA
Dens_O	Density of ommatidia (/mm2)		SP2_V	Sensilla placoidea type II counted on the ventral side of the pFA
			SP2_D	Sensilla placoidea type II counted on the dorsal side of the pFA
			ST1_V	Sensilla trichoidea type I counted on the ventral side of the pFA
			ST2_V	Sensilla trichoidea type II counted on the ventral side of the pFA
			ST2_D	Sensilla trichoidea type II counted on the dorsal side of the pFA
			ST3_D	Sensilla trichoidea type III counted on the dorsal side of the pFA
			STS_V	Sensilla "tongue-shaped" counted on the ventral side of the pFA
			A_SP1_V	Area of the sensilla placoidea type I on the ventral side of the pFA
			A_SP1_D	Area of the sensilla placoidea type I on the dorsal side of the pFA

## Sheet: Data
Seq_ID	ID	ID_SEM	Sex	ITD	HW	FL	FTW	MOW	EA	OD	Num_O	Angle_O	Dens_O	pFA	N_Sens	Sens_V	Sens_D	SB1_V	SB1_D	SB2_V	SB2_D	SCo1_V	SCo2_V	SCa_V	SP1_V	SP1_D	SP2_V	SP2_D	ST1_V	ST2_V	ST2_D	ST3_D	STS_V	A_SP1_V	A_SP1_D
1	FI01n021	S01	F	5.0077	4.4848	3.918	0.7973	0.3401	3.42709	0.02424	7082.65	1.83381	2066.67	0.231192	56	18	38	1	3	1	6	0		0	12	22	4	7					0	120.874	98.224
2	FI04n20	S02	F	3.9773	3.5908	3.293	0.6692	0.2668	2.38222	0.02324	5240.88	2.13182	2200	0.19747	64	23	41	1	5	0	8	0		0	17	16	5	12					0	110.452	86.368
3	PNRR10s35	S03	F	4.4073	4.0363	3.618	0.7578	0.2972	2.63928	0.02605	5102.61	2.16051	1933.33	0.219736	58	21	37	1	4	0	10	0		0	17	15	3	8					0	107.473	100.947
4	PNRR1s110	S04	F	4.6803	4.1852	3.872	0.7584	0.2813	2.9037	0.02477	6291.36	1.94572	2166.67	0.224196	51	22	29	0	3	0	4	8		0	13	15	1	7					0	107.013	98.184
5	PNRR1s51	S05	F	4.7167	4.5253	4.043	0.7497	0.2821	3.42975	0.02453	7316.8	1.80423	2133.33	0.227022	61	21	40	0	6	0	7	3		0	15	21	3	6					0	115.737	102.085
6	PNRR1s68	S06	F	4.4177	3.6503	3.504	0.7245	0.2886	2.87216	0.02663	5648.58	2.05344	1966.67	0.224808	50	16	34	2	5	0	12	3		0	9	12	2	5					0	128.568	91.2
7	PNRR9s32	S07	F	4.5355	3.9735	3.71	0.7071	0.3098	3.05284	0.02432	6716.25	1.88317	2200	0.218008	61	18	43	1	8	0	6	1		0	14	20	2	9					0	127.134	106.836
8	RM07n14_1p	S08	F	3.8936	3.2855	3.331	0.64	0.257	2.11161	0.0241	4364	2.3362	2066.67	0.180589	50	18	32	1	7	0	13	3		0	12	1	2	11					0	104.809	96.095
9	RM10n01_1p	S09	M	3.3038	2.8389	5.799	0.3776	0.2459	2.95031	0.02282	7080.75	1.83406	2400	0.315252	123	48	75	0	0	0	0		28	1	0	6	0	11	4	15	58	0		79.026	75.239
10	RM10n03_1p	S10	M	3.5447	3.0217	6.251	0.4297	0.2545	3.66421	0.02239	9404.8	1.59139	2566.67	0.34574	133	60	73	0	0	0	0		17	0	2	8	6	16	6	29	49	0		83.167	66.464
11	RM10n04_1p	S11	M	3.9084	3.2223	6.547	0.4352	0.2758	4.3001	0.02489	8600.19	1.66417	2000	0.3624	129	42	87	0	0	0	0		21	0	4	6	0	12	4	13	69	0		85.975	76.278
12	RM10n05_1p	S12	M	4.0775	3.2555	6.44	0.4828	0.2657	4.19612	0.02397	9790.95	1.5597	2333.33	0.37942	127	42	85	0	0	0	0		17	0	2	5	0	15	8	15	63	2		85.255	79.602
13	RM10n06_1p	S13	M	4.1715	3.4391	6.247	0.5156	0.2858	5.72264	0.02708	12208.3	1.39677	2133.33	0.418584	141	33	108	0	0	0	0		17	0	2	0	0	14	7	7	93	1		96.637	74.592
14	RM10n07_1p	S14	M	4.0903	3.3976	6.462	0.5178	0.3239	4.58264	0.02544	9165.29	1.61205	2000	0.425023	142	35	107	0	0	0	0		15	0	1	1	0	19	17	2	87	0		79.994	72.63
15	RM10n08_1p	S15	M	3.1327	2.7062	5.676	0.3921	0.2192	3.5237	0.02442	7752.15	1.75284	2200	0.288333	157	44	113	0	0	0	0		20	0	6	3	3	18	9	6	92	0		79.284	74.438
16	RM10n09_1p	S16	M	3.4953	3.138	6.103	0.4315	0.2924	4.09649	0.02581	8466.08	1.6773	2066.67	0.339565	145	49	96	0	0	0	0		19	0	2	1	0	15	4	24	79	1		101.519	82.305
17	RM10n10_1p	S17	M	3.087	2.858	5.325	0.3588	0.2426	3.85027	0.02323	8342.25	1.68971	2166.67	0.305492	149	38	111	0	0	0	0		16	0	2	0	1	16	19	0	94	1		91.926	75.27
18	RM10n11_1p	S18	M	3.2443	2.8757	5.244	0.399	0.2804	4.08669	0.02552	7764.71	1.75142	1900	0.284195	161	56	105	0	0	0	0	0	27	0	2	1	3	16	5	19	88	0		90.638	83.671
19	TO01n08	S19	F	4.0183	3.6185	3.385	0.6143	0.2666	1.88975	0.02224	4787.37	2.23051	2533.33	0.189388	63	27	36	1	3	0	4	0		0	20	20	6	9					0	114.758	110.85
20	TO01n09	S20	F	4.4439	4.1443	3.712	0.6512	0.2852	2.5722	0.02293	6087.54	1.97802	2366.67	0.201708	49	18	31	1	2	0	4	2		0	15	18	0	7					0	133.843	110.892
