# Supplementary material for: Different Senses for Different Roles: Sexual Dimorphism in the Sensory System of a Scoliid Wasp
Source: Insects. 2026 Feb 2;17(2):160. doi: 10.3390/insects17020160 (PMC12940552; doi:10.3390/insects17020160)
Supplement: Supplementary file 1 [file insects-17-00160-s001.zip › Ferrari_Polidori_Scolia_SS.R]

### READ THIS ###
#To work, this script must be placed in the same folder with:
  #Dataset_Scolia_SS.xlsx


# 0 - LOAD PACKAGES AND DATASET ----
#You can collapse and run this whole section as its only purpose is to
#prepare the R-environment


#Packages needed
packages <- c(
  "openxlsx", "readxl", "writexl", "dplyr", "tidyr", "purrr", "tibble", # Operate with data
  "emmeans", "car", #Simple models
  "ggplot2", "viridis", "GGally", # Plots
  "beepr", "here" #Wake up!
)

#Function to check the packages
install_if_missing <- function(pkg) {
  if (!requireNamespace(pkg, quietly = T)) {
    install.packages(pkg)
  }
}

#Install missing packages
invisible(lapply(packages, install_if_missing))

#Load the packages
invisible(
  lapply(packages, function(pkg) {
    suppressPackageStartupMessages(library(pkg, character.only = T))
  })
)


#Create folders to save results and figures
directory <- c("figures", "results")
for(name in directory) {
  if (!dir.exists(name)){
    dir.create(name)
  }else{
    print("dir already exists")
  }
}


#Clean the environment
rm(list = ls())


#Is the directory correct?
here()


#Finish
beep()
cat("Required packages installed, now the script should run.\n\n\n\n")


#---------------------------------------------------------------------------#


#Load dataset
df <- read.xlsx("Ferrari_Polidori_Dataset_Scolia_SS.xlsx", sheet ="Data")
df_M <- subset(df, df$Sex == "M")
df_F <- subset(df, df$Sex == "F")

df$Sex <- as.factor(df$Sex)
df_M$Sex <- as.factor(df_M$Sex)
df_F$Sex <- as.factor(df_F$Sex)

#Trim the datasets
df_M <- df_M[, c(1:18, 24, 26, 27, 29:32, 35:36)]
df_F <- df_F[, c(1:18, 20, 22, 23, 26:29, 35:36)]

str(df)
str(df_M)
str(df_F)


beep()
cat("Dataset loaded.\n\n\n\n")


#---------------------------------------------------------------------------#


#1 - CORRELATION PLOTS ---- 

#It takes around 10 minutes

#Custom upper panel: only show r and p if significant
cor_sig_panel <- function(data, mapping, ...){
  x <- eval_data_col(data, mapping$x)
  y <- eval_data_col(data, mapping$y)
  
  test <- suppressWarnings(cor.test(x, y))
  r <- round(test$estimate, 2)
  p <- round(test$p.value, 2)
  
  #Only show if p < 0.05
  if (!is.na(p) && p < 0.05) {
    label <- paste0("r = ", r, "\n", "p = ", p)
  } else {
    label <- ""  #Blank
  }
  
  ggally_text(label = label, size = 2, ...)
}


#Plot Males
df_plot <- df_M[,5:27]

ggpairs(df_plot,
        upper = list(continuous = cor_sig_panel),
        lower = list(continuous = "smooth"),
        diag = list(continuous = "densityDiag")) +
  theme_minimal()

ggsave("figures/CorPlot_M.pdf", width = 35, height = 35, units = "cm")


#Plot Females
df_plot <- df_F[,5:27]

ggpairs(df_plot,
        upper = list(continuous = cor_sig_panel),
        lower = list(continuous = "smooth"),
        diag = list(continuous = "densityDiag")) +
  theme_minimal()

ggsave("figures/CorPlot_F.pdf", width = 35, height = 35, units = "cm")


#Finish
beep()
cat("Correlation plots saved.\n\n\n\n")
rm(df_plot, cor_sig_panel)
dev.off()


#---------------------------------------------------------------------------#


#2 - LINEAR MODELS ----

##2.1 - ITD ----
tmp <- lm(ITD ~ Sex, data = df)

sink("results/ITD.txt")
summary(tmp)
sink()


##2.2 - Head ----
tmp <- lm(HW ~ Sex, data = df)

sink("results/HW.txt")
summary(tmp)
sink()


##2.3 - FL ----
tmp <- lm(FL/ITD ~ Sex, data = df)

sink("results/W-FL.txt")
summary(tmp)
sink()


##2.4 - FTW ----
tmp <- lm(FTW/ITD ~ Sex, data = df)

sink("results/W-FTW.txt")
summary(tmp)
sink()


##2.5 - MOW ----
tmp <- lm(MOW/ITD ~ Sex, data = df)

sink("results/W-MOW.txt")
summary(tmp)
sink()


##2.6 - EA ----
tmp <- lm(EA/(ITD*ITD) ~ Sex, data = df)

sink("results/W-EA.txt")
summary(tmp)
sink()


##2.7 - OD ----
tmp <- lm(OD ~ Sex, data = df)

sink("results/OD.txt")
summary(tmp)
sink()


##2.8 - Omm N ----
tmp <- glm(Num_O ~ Sex, family = poisson, data = df)

sink("results/Num_O.txt")
summary(tmp)
sink()


##2.9 - Angle O ----
tmp <- lm(Angle_O ~ Sex, data = df)

sink("results/Angle_O.txt")
summary(tmp)
sink()


##2.10 - Dens O ----
tmp <- lm(Dens_O ~ Sex, data = df)

sink("results/Dens_O.txt")
summary(tmp)
sink()


##2.11 - pFA ----
tmp <- lm(pFA/(ITD*ITD) ~ Sex, data = df)

sink("results/pFA.txt")
summary(tmp)
sink()


##2.12 - Den Sensilla ----
tmp <- lm(N_Sens/(pFA*2) ~ Sex, data = df)

sink("results/Den_Sens.txt")
summary(tmp)
sink()


##2.13 - SP1 - V ----
tmp <- lm(SP1_V/(pFA*2) ~ Sex, data = df)

sink("results/SP1_V.txt")
summary(tmp)
sink()


##2.14 - SP1 - D ----
tmp <- lm(SP1_D/(pFA*2) ~ Sex, data = df)

sink("results/SP1_D.txt")
summary(tmp)
sink()


##2.15 - SP2 - V ----
tmp <- lm(SP2_V/(pFA*2) ~ Sex, data = df)

sink("results/SP2_V.txt")
summary(tmp)
sink()


##2.16 - SP2 - D ----
tmp <- lm(SP2_D/(pFA*2) ~ Sex, data = df)

sink("results/SP2_D.txt")
summary(tmp)
sink()


##2.17 - Area SP1 - V ----
tmp <- lm(A_SP1_V ~ Sex, data = df)

sink("results/Area_SP1_V.txt")
summary(tmp)
sink()


##2.18 - Area SP1 - D ----
tmp <- lm(A_SP1_D ~ Sex, data = df)

sink("results/Area_SP1_D.txt")
summary(tmp)
sink()


#Finish
beep()
cat("Models saved.\n\n\n\n")
rm(tmp)


#---------------------------------------------------------------------------#


#3 - PLOTS ----

##3.1 - MOW ----
ggplot(df, aes(x = Sex, y = MOW/ITD, fill = Sex)) +
  geom_boxplot(outlier.shape = NA, alpha = 0.5) +
  geom_jitter(width = 0.1, shape = 21, color = "black", size = 2) +
  labs(x = " ",
       y = "Median ocellus / ITD") +
  theme_bw() +
  theme(text = element_text(size = 20),
        axis.text = element_text(size = 15, color="black"),
        legend.position = "none") +
  scale_fill_viridis(discrete = T)

ggsave("figures/MOW.pdf", width = 7, height = 15, units = "cm")


##3.2 - EA ----
ggplot(df, aes(x = Sex, y = EA/(ITD*ITD), fill = Sex)) +
  geom_boxplot(outlier.shape = NA, alpha = 0.5) +
  geom_jitter(width = 0.1, shape = 21, color = "black", size = 2) +
  labs(x = " ",
       y = "Eye area / ITD²") +
  theme_bw() +
  theme(text = element_text(size = 20),
        axis.text = element_text(size = 15, color="black"),
        legend.position = "none") +
  scale_fill_viridis(discrete = T)

ggsave("figures/EA.pdf", width = 7, height = 15, units = "cm")


##3.3 - Omm N ----
ggplot(df, aes(x = Sex, y = Num_O, fill = Sex)) +
  geom_boxplot(outlier.shape = NA, alpha = 0.5) +
  geom_jitter(width = 0.1, shape = 21, color = "black", size = 2) +
  labs(x = " ",
       y = "Estimated number of ommatidia") +
  theme_bw() +
  theme(text = element_text(size = 20),
        axis.text = element_text(size = 15, color="black"),
        legend.position = "none") +
  scale_fill_viridis(discrete = T)

ggsave("figures/Num_O.pdf", width = 7, height = 15, units = "cm")


##3.4 - Angle O ----
ggplot(df, aes(x = Sex, y = Angle_O, fill = Sex)) +
  geom_boxplot(outlier.shape = NA, alpha = 0.5) +
  geom_jitter(width = 0.1, shape = 21, color = "black", size = 2) +
  labs(x = " ",
       y = "Interommatidial angle (°)") +
  theme_bw() +
  theme(text = element_text(size = 20),
        axis.text = element_text(size = 15, color="black"),
        legend.position = "none") +
  scale_fill_viridis(discrete = T)

ggsave("figures/Angle_O.pdf", width = 7, height = 15, units = "cm")


##3.5 - Den Sens ----
ggplot(df, aes(x = Sex, y = N_Sens/2, fill = Sex)) +
  geom_boxplot(outlier.shape = NA, alpha = 0.5) +
  geom_jitter(width = 0.1, shape = 21, color = "black", size = 2) +
  labs(x = " ",
       y = "Sensilla in 0.1 mm²") +
  theme_bw() +
  theme(text = element_text(size = 20),
        axis.text = element_text(size = 15, color="black"),
        legend.position = "none") +
  scale_fill_viridis(discrete = T)

ggsave("figures/N_Sens.pdf", width = 7, height = 15, units = "cm")


##3.6 - SP ----
df$SP <- df$SP1_D + df$SP1_V +df$SP2_D + df$SP2_V 

ggplot(df, aes(x = Sex, y = SP/2, fill = Sex)) +
  geom_boxplot(outlier.shape = NA, alpha = 0.5) +
  geom_jitter(width = 0.1, shape = 21, color = "black", size = 2) +
  labs(x = " ",
       y = "Sensilla placoidea (I and II) in 0.1 mm²") +
  theme_bw() +
  theme(text = element_text(size = 20),
        axis.text = element_text(size = 15, color="black"),
        legend.position = "none") +
  scale_fill_viridis(discrete = T)

ggsave("figures/SP.pdf", width = 7, height = 15, units = "cm")


##3.7 - Area SP1 - V ----
ggplot(df, aes(x = Sex, y = A_SP1_V, fill = Sex)) +
  geom_boxplot(outlier.shape = NA, alpha = 0.5) +
  geom_jitter(width = 0.1, shape = 21, color = "black", size = 2) +
  labs(x = " ",
       y = "Area ventral sensilla placoidea I (µm²)") +
  theme_bw() +
  theme(text = element_text(size = 20),
        axis.text = element_text(size = 15, color="black"),
        legend.position = "none") +
  scale_fill_viridis(discrete = T)

ggsave("figures/Area_SP1_V.pdf", width = 7, height = 15, units = "cm")


##3.7 - Area SP1 - D ----
ggplot(df, aes(x = Sex, y = A_SP1_D, fill = Sex)) +
  geom_boxplot(outlier.shape = NA, alpha = 0.5) +
  geom_jitter(width = 0.1, shape = 21, color = "black", size = 2) +
  labs(x = " ",
       y = "Area dorsal sensilla placoidea I (µm²)") +
  theme_bw() +
  theme(text = element_text(size = 20),
        axis.text = element_text(size = 15, color="black"),
        legend.position = "none") +
  scale_fill_viridis(discrete = T)

ggsave("figures/Area_SP1_D.pdf", width = 7, height = 15, units = "cm")


#Finish
beep()
cat("Plots saved.\n\n\n\n")
dev.off()


#---------------------------------------------------------------------------#


#Finish
beep(3)
cat("Script run successfully.\n\n\n\n")
